# Supplementary material for: N/S Co-Doped Carbon-Coated Micro-Expanded Graphite for High-Performance Lithium-Ion Battery Anodes
Source: Materials (Basel). 2025 May 25;18(11):2477. doi: 10.3390/ma18112477 (PMC12155828; doi:10.3390/ma18112477)
Supplement: Supplementary file 1 [file materials-18-02477-s001.zip]

Archive with 1 entries (1 files):
- materials-3608263-supplementary.pdf
